# Supplementary material for: On the use of Bayesian decision theory for issuing natural hazard warnings
Source: Proc Math Phys Eng Sci. 2016 Oct;472(2194):20160295. doi: 10.1098/rspa.2016.0295 (PMC5095440; doi:10.1098/rspa.2016.0295)
Supplement: Data and loss function tool [file rspa20160295supp1.zip]

Archive with 10 entries (9 files):
- Interactive_loss_function/
- Interactive_loss_function/README.txt
- Interactive_loss_function/X4.pred.R
- Interactive_loss_function/driver.R
- Interactive_loss_function/global.R
- Interactive_loss_function/index.R
- Interactive_loss_function/pprob.txt
- Interactive_loss_function/probs.R
- Interactive_loss_function/server.R
- Interactive_loss_function/ui.R
