# Supplementary material for: On the use of Bayesian decision theory for issuing natural hazard warnings
Source: Proc Math Phys Eng Sci. 2016 Oct;472(2194):20160295. doi: 10.1098/rspa.2016.0295 (PMC5095440; doi:10.1098/rspa.2016.0295)
Supplement: Data and loss function tool [file rspa20160295supp1.zip › Interactive_loss_function/README.txt]

# Elicitation of loss function code
# (c) Theo Economou and David B. Stephenson,  July 2016

# The code is written in R and the web application `shiny’.
# Please make sure that R package "shiny" is installed and that the working directory is the one that contains the necessary files, using the R commands:
# install.packages("shiny")
# getwd()


# To run the loss function application, execute the commands in 
# the file “driver.R” by either typing 
# source(“driver.R”)
# in an R console or by copying and pasting the contents in driver.R in an R console.
