# Supplementary material for: On the use of Bayesian decision theory for issuing natural hazard warnings
Source: Proc Math Phys Eng Sci. 2016 Oct;472(2194):20160295. doi: 10.1098/rspa.2016.0295 (PMC5095440; doi:10.1098/rspa.2016.0295)
Supplement: Data and loss function tool [file rspa20160295supp1.zip › Interactive_loss_function/driver.R]

# Elicitation of loss function code
# (c) D.B. Stephenson and Theo Economou,  July 2016

# Please make sure that R package shiny is installed and that the
# working directory is the one that contains the necesdsary files
# install.packages("shiny")
# getwd()
library(shiny)

source("global.R")
source("server.R")
source("ui.R")
runApp()
