# Supplementary material for: On the use of Bayesian decision theory for issuing natural hazard warnings
Source: Proc Math Phys Eng Sci. 2016 Oct;472(2194):20160295. doi: 10.1098/rspa.2016.0295 (PMC5095440; doi:10.1098/rspa.2016.0295)
Supplement: Data and loss function tool [file rspa20160295supp1.zip › Interactive_loss_function/global.R]

## Load the data and probabilty estimates
pprob <- as.matrix(read.table("pprob.txt",header=T))
source("probs.R")
source("X4.pred.R")
source("index.R")

###################################### Function to compute the loss table
lossmat=function(I=4, J=4,L=100,C=10,gamma_c=1,gamma_d=1,gamma_l=1){
# Function to construct loss matrix based on monotonic parameterisation
# I= Number of types of warning
# J= Number of states of nature
# L = maximum possible loss when not protected
# C = cost of maximum protection
# a,b,c = shape parameters

loss=matrix(0,ncol=I, nrow=J)  # loss matrix
i=col(loss)
j=row(loss)
fi=(i-1)/(I-1)
fj=(j-1)/(J-1)

## Compute the loss values
Prot <- C*fi^gamma_c # Protection loss
Dam <- L*(1-fi^gamma_l)*fj^gamma_d # Damage loss 
loss <- Prot+Dam

### Calculate the warning rule
dbayes <- c()
for (i in 1:nrow(pprob)){
	z <- pprob[i,] %*% loss
	dbayes[i] <- which.min(z)
}

### Issue warnings in the prediction winter and calculate the associated losses for each probability model
warnings <- list()
losses <- list()
for(j in 1:length(probs)){
	dum <- names(probs)[j]
	warnings[[dum]] <- rep(NA,nrow(probs[[1]]))
	for (i in 1:nrow(probs[[1]])){
		z <- probs[[dum]][i,] %*% loss
		warnings[[dum]][i] <- which.min(z)
		losses[[dum]][i] <- loss[ X4.pred[i],warnings[[dum]][i] ]
}}


list(loss=loss,dbayes=dbayes,Prot=Prot,Dam=Dam,warnings=warnings,losses=losses)
}


###################################### Function to plot a loss table and label the elements

plot_table <- function(d, Max, Min , marginColor,main="", text.cex=1.0){
plot(c(-1,ncol(d)),c(0,nrow(d)+1), type="n", xaxt="n", yaxt="n", xlab="",ylab="",main=main, bty="n")

for (c in 1:ncol(d)) {
rect(c-1, nrow(d), c, nrow(d) + 1, col=marginColor)
text(c-.5,nrow(d) +.5,colnames(d)[c], cex=text.cex)
}

for (r in 1:nrow(d)) {
rect(-1, r-1, 0, r, col=marginColor)
text(-.5, r-.5,rownames(d)[nrow(d) - r + 1], cex=text.cex)
}

for (r in 1:nrow(d)) {
for (c in 1:ncol(d)) {
#rect(c-1, r-1, c, r, col=colors[nrow(d) - r + 1,c])
value <- 1-d[r,c]/(Max-Min)
value_scaled <- (0.8-0.2)*(value-1) + 0.8
rect(c-1, nrow(d) - r + 1-1, c, nrow(d) - r + 1, col=grey( value_scaled   ))
}}

for (r in 1:nrow(d)) {
for (c in 1:ncol(d)) {
text(c-.5,r-.5,round(d[nrow(d) - r + 1,c],0), cex=text.cex)
}}
}

###################################### Function to plot the parameter values of the loss function
plot_params <- function(gamma_c,gamma_d,gamma_l,cost,l){

plot(c(-1,5),c(0,2), type="n", xaxt="n", yaxt="n", xlab="",ylab="",main="Loss function parameter values", bty="n")
rows <- c("value:","param:")
for (r in 1:2) {
rect(-1, r-1, 0, r, col="white")
text(-.5, r-.5,rows[r], cex=1.5)
}
for (r in 1:2){
for (c in 1:5){
rect(c-1, r-1, c, r, col="white")
}}
text(1-.5,1-.5,as.character(l), cex=2)
text(1-.5,2-.5,"loss", cex=2)
text(2-.5,1-.5,as.character(cost), cex=2)
text(2-.5,2-.5,"cost", cex=2)
text(3-.5,1-.5,round(gamma_c,2), cex=2)
text(3-.5,2-.5,expression(gamma[c]), cex=2)
text(4-.5,1-.5,round(gamma_d,2), cex=2)
text(4-.5,2-.5,expression(gamma[d]), cex=2)
text(5-.5,1-.5,round(gamma_l,2), cex=2)
text(5-.5,2-.5,expression(gamma[l]), cex=2)

}
