# Supplementary material for: On the use of Bayesian decision theory for issuing natural hazard warnings
Source: Proc Math Phys Eng Sci. 2016 Oct;472(2194):20160295. doi: 10.1098/rspa.2016.0295 (PMC5095440; doi:10.1098/rspa.2016.0295)
Supplement: Data and loss function tool [file rspa20160295supp1.zip › Interactive_loss_function/pprob.txt]

"V1" "V2" "V3" "V4"
0.984818490318641 0.00983629574636163 0.00206644868621043 0.00327876524878721
0.882732543682729 0.0800031049240675 0.0144063214148981 0.022858029978305
0.613073535063937 0.203036866215837 0.0710913397114276 0.112798259008798
0.573168340810278 0.100183367738811 0.126281555973291 0.200366735477621
0.352242444860237 0.246272041730453 0.155213471678857 0.246272041730453
0.22901537213846 0.160117226379622 0.0504571091532422 0.560410292328676
0.177444231812859 0.124061009397047 0.0781897118048613 0.620305046985233
0.282636882691477 0.197606969814153 0.124542207866063 0.395213939628307
