# Supplementary material for: On the use of Bayesian decision theory for issuing natural hazard warnings
Source: Proc Math Phys Eng Sci. 2016 Oct;472(2194):20160295. doi: 10.1098/rspa.2016.0295 (PMC5095440; doi:10.1098/rspa.2016.0295)
Supplement: Data and loss function tool [file rspa20160295supp1.zip › Interactive_loss_function/probs.R]

probs <-
structure(list(CLIM = structure(c(0.876543209876543, 0.876543209876543, 
0.876543209876543, 0.876543209876543, 0.876543209876543, 0.876543209876543, 
0.876543209876543, 0.876543209876543, 0.876543209876543, 0.876543209876543, 
0.876543209876543, 0.876543209876543, 0.876543209876543, 0.876543209876543, 
0.876543209876543, 0.876543209876543, 0.876543209876543, 0.876543209876543, 
0.876543209876543, 0.876543209876543, 0.876543209876543, 0.876543209876543, 
0.876543209876543, 0.876543209876543, 0.876543209876543, 0.876543209876543, 
0.876543209876543, 0.876543209876543, 0.876543209876543, 0.876543209876543, 
0.876543209876543, 0.876543209876543, 0.876543209876543, 0.876543209876543, 
0.876543209876543, 0.876543209876543, 0.876543209876543, 0.876543209876543, 
0.876543209876543, 0.876543209876543, 0.876543209876543, 0.876543209876543, 
0.876543209876543, 0.876543209876543, 0.876543209876543, 0.876543209876543, 
0.876543209876543, 0.876543209876543, 0.876543209876543, 0.876543209876543, 
0.876543209876543, 0.876543209876543, 0.876543209876543, 0.876543209876543, 
0.876543209876543, 0.876543209876543, 0.876543209876543, 0.876543209876543, 
0.876543209876543, 0.876543209876543, 0.876543209876543, 0.876543209876543, 
0.876543209876543, 0.876543209876543, 0.876543209876543, 0.876543209876543, 
0.876543209876543, 0.876543209876543, 0.876543209876543, 0.876543209876543, 
0.876543209876543, 0.876543209876543, 0.876543209876543, 0.876543209876543, 
0.876543209876543, 0.876543209876543, 0.876543209876543, 0.876543209876543, 
0.876543209876543, 0.876543209876543, 0.876543209876543, 0.876543209876543, 
0.876543209876543, 0.876543209876543, 0.876543209876543, 0.876543209876543, 
0.876543209876543, 0.876543209876543, 0.876543209876543, 0.876543209876543, 
0.876543209876543, 0.876543209876543, 0.876543209876543, 0.876543209876543, 
0.876543209876543, 0.876543209876543, 0.876543209876543, 0.876543209876543, 
0.876543209876543, 0.876543209876543, 0.876543209876543, 0.876543209876543, 
0.876543209876543, 0.876543209876543, 0.876543209876543, 0.876543209876543, 
0.876543209876543, 0.876543209876543, 0.876543209876543, 0.876543209876543, 
0.876543209876543, 0.876543209876543, 0.876543209876543, 0.876543209876543, 
0.876543209876543, 0.876543209876543, 0.876543209876543, 0.876543209876543, 
0.876543209876543, 0.876543209876543, 0.876543209876543, 0.876543209876543, 
0.876543209876543, 0.876543209876543, 0.876543209876543, 0.876543209876543, 
0.876543209876543, 0.876543209876543, 0.876543209876543, 0.876543209876543, 
0.876543209876543, 0.876543209876543, 0.876543209876543, 0.876543209876543, 
0.876543209876543, 0.876543209876543, 0.876543209876543, 0.876543209876543, 
0.876543209876543, 0.876543209876543, 0.876543209876543, 0.876543209876543, 
0.876543209876543, 0.876543209876543, 0.876543209876543, 0.876543209876543, 
0.876543209876543, 0.876543209876543, 0.876543209876543, 0.876543209876543, 
0.876543209876543, 0.876543209876543, 0.876543209876543, 0.876543209876543, 
0.876543209876543, 0.876543209876543, 0.876543209876543, 0.876543209876543, 
0.876543209876543, 0.876543209876543, 0.876543209876543, 0.876543209876543, 
0.876543209876543, 0.876543209876543, 0.876543209876543, 0.876543209876543, 
0.876543209876543, 0.876543209876543, 0.876543209876543, 0.876543209876543, 
0.876543209876543, 0.876543209876543, 0.876543209876543, 0.876543209876543, 
0.876543209876543, 0.876543209876543, 0.876543209876543, 0.876543209876543, 
0.876543209876543, 0.876543209876543, 0.876543209876543, 0.876543209876543, 
0.876543209876543, 0.876543209876543, 0.876543209876543, 0.876543209876543, 
0.876543209876543, 0.876543209876543, 0.876543209876543, 0.876543209876543, 
0.876543209876543, 0.876543209876543, 0.876543209876543, 0.876543209876543, 
0.876543209876543, 0.876543209876543, 0.876543209876543, 0.876543209876543, 
0.876543209876543, 0.876543209876543, 0.876543209876543, 0.876543209876543, 
0.876543209876543, 0.876543209876543, 0.876543209876543, 0.876543209876543, 
0.876543209876543, 0.876543209876543, 0.876543209876543, 0.876543209876543, 
0.876543209876543, 0.876543209876543, 0.876543209876543, 0.876543209876543, 
0.876543209876543, 0.876543209876543, 0.876543209876543, 0.876543209876543, 
0.876543209876543, 0.876543209876543, 0.876543209876543, 0.876543209876543, 
0.876543209876543, 0.876543209876543, 0.876543209876543, 0.876543209876543, 
0.876543209876543, 0.876543209876543, 0.876543209876543, 0.876543209876543, 
0.876543209876543, 0.876543209876543, 0.876543209876543, 0.876543209876543, 
0.876543209876543, 0.876543209876543, 0.876543209876543, 0.876543209876543, 
0.876543209876543, 0.876543209876543, 0.876543209876543, 0.876543209876543, 
0.876543209876543, 0.876543209876543, 0.876543209876543, 0.876543209876543, 
0.876543209876543, 0.876543209876543, 0.876543209876543, 0.876543209876543, 
0.876543209876543, 0.876543209876543, 0.876543209876543, 0.876543209876543, 
0.876543209876543, 0.876543209876543, 0.876543209876543, 0.876543209876543, 
0.876543209876543, 0.876543209876543, 0.876543209876543, 0.876543209876543, 
0.876543209876543, 0.876543209876543, 0.876543209876543, 0.876543209876543, 
0.876543209876543, 0.876543209876543, 0.876543209876543, 0.876543209876543, 
0.876543209876543, 0.876543209876543, 0.876543209876543, 0.876543209876543, 
0.876543209876543, 0.876543209876543, 0.876543209876543, 0.876543209876543, 
0.0524691358024691, 0.0524691358024691, 0.0524691358024691, 0.0524691358024691, 
0.0524691358024691, 0.0524691358024691, 0.0524691358024691, 0.0524691358024691, 
0.0524691358024691, 0.0524691358024691, 0.0524691358024691, 0.0524691358024691, 
0.0524691358024691, 0.0524691358024691, 0.0524691358024691, 0.0524691358024691, 
0.0524691358024691, 0.0524691358024691, 0.0524691358024691, 0.0524691358024691, 
0.0524691358024691, 0.0524691358024691, 0.0524691358024691, 0.0524691358024691, 
0.0524691358024691, 0.0524691358024691, 0.0524691358024691, 0.0524691358024691, 
0.0524691358024691, 0.0524691358024691, 0.0524691358024691, 0.0524691358024691, 
0.0524691358024691, 0.0524691358024691, 0.0524691358024691, 0.0524691358024691, 
0.0524691358024691, 0.0524691358024691, 0.0524691358024691, 0.0524691358024691, 
0.0524691358024691, 0.0524691358024691, 0.0524691358024691, 0.0524691358024691, 
0.0524691358024691, 0.0524691358024691, 0.0524691358024691, 0.0524691358024691, 
0.0524691358024691, 0.0524691358024691, 0.0524691358024691, 0.0524691358024691, 
0.0524691358024691, 0.0524691358024691, 0.0524691358024691, 0.0524691358024691, 
0.0524691358024691, 0.0524691358024691, 0.0524691358024691, 0.0524691358024691, 
0.0524691358024691, 0.0524691358024691, 0.0524691358024691, 0.0524691358024691, 
0.0524691358024691, 0.0524691358024691, 0.0524691358024691, 0.0524691358024691, 
0.0524691358024691, 0.0524691358024691, 0.0524691358024691, 0.0524691358024691, 
0.0524691358024691, 0.0524691358024691, 0.0524691358024691, 0.0524691358024691, 
0.0524691358024691, 0.0524691358024691, 0.0524691358024691, 0.0524691358024691, 
0.0524691358024691, 0.0524691358024691, 0.0524691358024691, 0.0524691358024691, 
0.0524691358024691, 0.0524691358024691, 0.0524691358024691, 0.0524691358024691, 
0.0524691358024691, 0.0524691358024691, 0.0524691358024691, 0.0524691358024691, 
0.0524691358024691, 0.0524691358024691, 0.0524691358024691, 0.0524691358024691, 
0.0524691358024691, 0.0524691358024691, 0.0524691358024691, 0.0524691358024691, 
0.0524691358024691, 0.0524691358024691, 0.0524691358024691, 0.0524691358024691, 
0.0524691358024691, 0.0524691358024691, 0.0524691358024691, 0.0524691358024691, 
0.0524691358024691, 0.0524691358024691, 0.0524691358024691, 0.0524691358024691, 
0.0524691358024691, 0.0524691358024691, 0.0524691358024691, 0.0524691358024691, 
0.0524691358024691, 0.0524691358024691, 0.0524691358024691, 0.0524691358024691, 
0.0524691358024691, 0.0524691358024691, 0.0524691358024691, 0.0524691358024691, 
0.0524691358024691, 0.0524691358024691, 0.0524691358024691, 0.0524691358024691, 
0.0524691358024691, 0.0524691358024691, 0.0524691358024691, 0.0524691358024691, 
0.0524691358024691, 0.0524691358024691, 0.0524691358024691, 0.0524691358024691, 
0.0524691358024691, 0.0524691358024691, 0.0524691358024691, 0.0524691358024691, 
0.0524691358024691, 0.0524691358024691, 0.0524691358024691, 0.0524691358024691, 
0.0524691358024691, 0.0524691358024691, 0.0524691358024691, 0.0524691358024691, 
0.0524691358024691, 0.0524691358024691, 0.0524691358024691, 0.0524691358024691, 
0.0524691358024691, 0.0524691358024691, 0.0524691358024691, 0.0524691358024691, 
0.0524691358024691, 0.0524691358024691, 0.0524691358024691, 0.0524691358024691, 
0.0524691358024691, 0.0524691358024691, 0.0524691358024691, 0.0524691358024691, 
0.0524691358024691, 0.0524691358024691, 0.0524691358024691, 0.0524691358024691, 
0.0524691358024691, 0.0524691358024691, 0.0524691358024691, 0.0524691358024691, 
0.0524691358024691, 0.0524691358024691, 0.0524691358024691, 0.0524691358024691, 
0.0524691358024691, 0.0524691358024691, 0.0524691358024691, 0.0524691358024691, 
0.0524691358024691, 0.0524691358024691, 0.0524691358024691, 0.0524691358024691, 
0.0524691358024691, 0.0524691358024691, 0.0524691358024691, 0.0524691358024691, 
0.0524691358024691, 0.0524691358024691, 0.0524691358024691, 0.0524691358024691, 
0.0524691358024691, 0.0524691358024691, 0.0524691358024691, 0.0524691358024691, 
0.0524691358024691, 0.0524691358024691, 0.0524691358024691, 0.0524691358024691, 
0.0524691358024691, 0.0524691358024691, 0.0524691358024691, 0.0524691358024691, 
0.0524691358024691, 0.0524691358024691, 0.0524691358024691, 0.0524691358024691, 
0.0524691358024691, 0.0524691358024691, 0.0524691358024691, 0.0524691358024691, 
0.0524691358024691, 0.0524691358024691, 0.0524691358024691, 0.0524691358024691, 
0.0524691358024691, 0.0524691358024691, 0.0524691358024691, 0.0524691358024691, 
0.0524691358024691, 0.0524691358024691, 0.0524691358024691, 0.0524691358024691, 
0.0524691358024691, 0.0524691358024691, 0.0524691358024691, 0.0524691358024691, 
0.0524691358024691, 0.0524691358024691, 0.0524691358024691, 0.0524691358024691, 
0.0524691358024691, 0.0524691358024691, 0.0524691358024691, 0.0524691358024691, 
0.0524691358024691, 0.0524691358024691, 0.0524691358024691, 0.0524691358024691, 
0.0524691358024691, 0.0524691358024691, 0.0524691358024691, 0.0524691358024691, 
0.0524691358024691, 0.0524691358024691, 0.0524691358024691, 0.0524691358024691, 
0.0524691358024691, 0.0524691358024691, 0.0524691358024691, 0.0524691358024691, 
0.0524691358024691, 0.0524691358024691, 0.0524691358024691, 0.0524691358024691, 
0.0524691358024691, 0.0524691358024691, 0.0524691358024691, 0.0524691358024691, 
0.0524691358024691, 0.0524691358024691, 0.0524691358024691, 0.0524691358024691, 
0.0524691358024691, 0.0524691358024691, 0.0524691358024691, 0.0524691358024691, 
0.0524691358024691, 0.0524691358024691, 0.0524691358024691, 0.0524691358024691, 
0.0524691358024691, 0.0524691358024691, 0.0524691358024691, 0.0524691358024691, 
0.0524691358024691, 0.0524691358024691, 0.0185185185185185, 0.0185185185185185, 
0.0185185185185185, 0.0185185185185185, 0.0185185185185185, 0.0185185185185185, 
0.0185185185185185, 0.0185185185185185, 0.0185185185185185, 0.0185185185185185, 
0.0185185185185185, 0.0185185185185185, 0.0185185185185185, 0.0185185185185185, 
0.0185185185185185, 0.0185185185185185, 0.0185185185185185, 0.0185185185185185, 
0.0185185185185185, 0.0185185185185185, 0.0185185185185185, 0.0185185185185185, 
0.0185185185185185, 0.0185185185185185, 0.0185185185185185, 0.0185185185185185, 
0.0185185185185185, 0.0185185185185185, 0.0185185185185185, 0.0185185185185185, 
0.0185185185185185, 0.0185185185185185, 0.0185185185185185, 0.0185185185185185, 
0.0185185185185185, 0.0185185185185185, 0.0185185185185185, 0.0185185185185185, 
0.0185185185185185, 0.0185185185185185, 0.0185185185185185, 0.0185185185185185, 
0.0185185185185185, 0.0185185185185185, 0.0185185185185185, 0.0185185185185185, 
0.0185185185185185, 0.0185185185185185, 0.0185185185185185, 0.0185185185185185, 
0.0185185185185185, 0.0185185185185185, 0.0185185185185185, 0.0185185185185185, 
0.0185185185185185, 0.0185185185185185, 0.0185185185185185, 0.0185185185185185, 
0.0185185185185185, 0.0185185185185185, 0.0185185185185185, 0.0185185185185185, 
0.0185185185185185, 0.0185185185185185, 0.0185185185185185, 0.0185185185185185, 
0.0185185185185185, 0.0185185185185185, 0.0185185185185185, 0.0185185185185185, 
0.0185185185185185, 0.0185185185185185, 0.0185185185185185, 0.0185185185185185, 
0.0185185185185185, 0.0185185185185185, 0.0185185185185185, 0.0185185185185185, 
0.0185185185185185, 0.0185185185185185, 0.0185185185185185, 0.0185185185185185, 
0.0185185185185185, 0.0185185185185185, 0.0185185185185185, 0.0185185185185185, 
0.0185185185185185, 0.0185185185185185, 0.0185185185185185, 0.0185185185185185, 
0.0185185185185185, 0.0185185185185185, 0.0185185185185185, 0.0185185185185185, 
0.0185185185185185, 0.0185185185185185, 0.0185185185185185, 0.0185185185185185, 
0.0185185185185185, 0.0185185185185185, 0.0185185185185185, 0.0185185185185185, 
0.0185185185185185, 0.0185185185185185, 0.0185185185185185, 0.0185185185185185, 
0.0185185185185185, 0.0185185185185185, 0.0185185185185185, 0.0185185185185185, 
0.0185185185185185, 0.0185185185185185, 0.0185185185185185, 0.0185185185185185, 
0.0185185185185185, 0.0185185185185185, 0.0185185185185185, 0.0185185185185185, 
0.0185185185185185, 0.0185185185185185, 0.0185185185185185, 0.0185185185185185, 
0.0185185185185185, 0.0185185185185185, 0.0185185185185185, 0.0185185185185185, 
0.0185185185185185, 0.0185185185185185, 0.0185185185185185, 0.0185185185185185, 
0.0185185185185185, 0.0185185185185185, 0.0185185185185185, 0.0185185185185185, 
0.0185185185185185, 0.0185185185185185, 0.0185185185185185, 0.0185185185185185, 
0.0185185185185185, 0.0185185185185185, 0.0185185185185185, 0.0185185185185185, 
0.0185185185185185, 0.0185185185185185, 0.0185185185185185, 0.0185185185185185, 
0.0185185185185185, 0.0185185185185185, 0.0185185185185185, 0.0185185185185185, 
0.0185185185185185, 0.0185185185185185, 0.0185185185185185, 0.0185185185185185, 
0.0185185185185185, 0.0185185185185185, 0.0185185185185185, 0.0185185185185185, 
0.0185185185185185, 0.0185185185185185, 0.0185185185185185, 0.0185185185185185, 
0.0185185185185185, 0.0185185185185185, 0.0185185185185185, 0.0185185185185185, 
0.0185185185185185, 0.0185185185185185, 0.0185185185185185, 0.0185185185185185, 
0.0185185185185185, 0.0185185185185185, 0.0185185185185185, 0.0185185185185185, 
0.0185185185185185, 0.0185185185185185, 0.0185185185185185, 0.0185185185185185, 
0.0185185185185185, 0.0185185185185185, 0.0185185185185185, 0.0185185185185185, 
0.0185185185185185, 0.0185185185185185, 0.0185185185185185, 0.0185185185185185, 
0.0185185185185185, 0.0185185185185185, 0.0185185185185185, 0.0185185185185185, 
0.0185185185185185, 0.0185185185185185, 0.0185185185185185, 0.0185185185185185, 
0.0185185185185185, 0.0185185185185185, 0.0185185185185185, 0.0185185185185185, 
0.0185185185185185, 0.0185185185185185, 0.0185185185185185, 0.0185185185185185, 
0.0185185185185185, 0.0185185185185185, 0.0185185185185185, 0.0185185185185185, 
0.0185185185185185, 0.0185185185185185, 0.0185185185185185, 0.0185185185185185, 
0.0185185185185185, 0.0185185185185185, 0.0185185185185185, 0.0185185185185185, 
0.0185185185185185, 0.0185185185185185, 0.0185185185185185, 0.0185185185185185, 
0.0185185185185185, 0.0185185185185185, 0.0185185185185185, 0.0185185185185185, 
0.0185185185185185, 0.0185185185185185, 0.0185185185185185, 0.0185185185185185, 
0.0185185185185185, 0.0185185185185185, 0.0185185185185185, 0.0185185185185185, 
0.0185185185185185, 0.0185185185185185, 0.0185185185185185, 0.0185185185185185, 
0.0185185185185185, 0.0185185185185185, 0.0185185185185185, 0.0185185185185185, 
0.0185185185185185, 0.0185185185185185, 0.0185185185185185, 0.0185185185185185, 
0.0185185185185185, 0.0185185185185185, 0.0185185185185185, 0.0185185185185185, 
0.0185185185185185, 0.0185185185185185, 0.0185185185185185, 0.0185185185185185, 
0.0185185185185185, 0.0185185185185185, 0.0185185185185185, 0.0185185185185185, 
0.0185185185185185, 0.0185185185185185, 0.0185185185185185, 0.0185185185185185, 
0.0185185185185185, 0.0185185185185185, 0.0185185185185185, 0.0185185185185185, 
0.0185185185185185, 0.0185185185185185, 0.0185185185185185, 0.0185185185185185, 
0.0185185185185185, 0.0185185185185185, 0.0185185185185185, 0.0185185185185185, 
0.0185185185185185, 0.0185185185185185, 0.0185185185185185, 0.0185185185185185, 
0.0185185185185185, 0.0185185185185185, 0.0185185185185185, 0.0185185185185185, 
0.0524691358024691, 0.0524691358024691, 0.0524691358024691, 0.0524691358024691, 
0.0524691358024691, 0.0524691358024691, 0.0524691358024691, 0.0524691358024691, 
0.0524691358024691, 0.0524691358024691, 0.0524691358024691, 0.0524691358024691, 
0.0524691358024691, 0.0524691358024691, 0.0524691358024691, 0.0524691358024691, 
0.0524691358024691, 0.0524691358024691, 0.0524691358024691, 0.0524691358024691, 
0.0524691358024691, 0.0524691358024691, 0.0524691358024691, 0.0524691358024691, 
0.0524691358024691, 0.0524691358024691, 0.0524691358024691, 0.0524691358024691, 
0.0524691358024691, 0.0524691358024691, 0.0524691358024691, 0.0524691358024691, 
0.0524691358024691, 0.0524691358024691, 0.0524691358024691, 0.0524691358024691, 
0.0524691358024691, 0.0524691358024691, 0.0524691358024691, 0.0524691358024691, 
0.0524691358024691, 0.0524691358024691, 0.0524691358024691, 0.0524691358024691, 
0.0524691358024691, 0.0524691358024691, 0.0524691358024691, 0.0524691358024691, 
0.0524691358024691, 0.0524691358024691, 0.0524691358024691, 0.0524691358024691, 
0.0524691358024691, 0.0524691358024691, 0.0524691358024691, 0.0524691358024691, 
0.0524691358024691, 0.0524691358024691, 0.0524691358024691, 0.0524691358024691, 
0.0524691358024691, 0.0524691358024691, 0.0524691358024691, 0.0524691358024691, 
0.0524691358024691, 0.0524691358024691, 0.0524691358024691, 0.0524691358024691, 
0.0524691358024691, 0.0524691358024691, 0.0524691358024691, 0.0524691358024691, 
0.0524691358024691, 0.0524691358024691, 0.0524691358024691, 0.0524691358024691, 
0.0524691358024691, 0.0524691358024691, 0.0524691358024691, 0.0524691358024691, 
0.0524691358024691, 0.0524691358024691, 0.0524691358024691, 0.0524691358024691, 
0.0524691358024691, 0.0524691358024691, 0.0524691358024691, 0.0524691358024691, 
0.0524691358024691, 0.0524691358024691, 0.0524691358024691, 0.0524691358024691, 
0.0524691358024691, 0.0524691358024691, 0.0524691358024691, 0.0524691358024691, 
0.0524691358024691, 0.0524691358024691, 0.0524691358024691, 0.0524691358024691, 
0.0524691358024691, 0.0524691358024691, 0.0524691358024691, 0.0524691358024691, 
0.0524691358024691, 0.0524691358024691, 0.0524691358024691, 0.0524691358024691, 
0.0524691358024691, 0.0524691358024691, 0.0524691358024691, 0.0524691358024691, 
0.0524691358024691, 0.0524691358024691, 0.0524691358024691, 0.0524691358024691, 
0.0524691358024691, 0.0524691358024691, 0.0524691358024691, 0.0524691358024691, 
0.0524691358024691, 0.0524691358024691, 0.0524691358024691, 0.0524691358024691, 
0.0524691358024691, 0.0524691358024691, 0.0524691358024691, 0.0524691358024691, 
0.0524691358024691, 0.0524691358024691, 0.0524691358024691, 0.0524691358024691, 
0.0524691358024691, 0.0524691358024691, 0.0524691358024691, 0.0524691358024691, 
0.0524691358024691, 0.0524691358024691, 0.0524691358024691, 0.0524691358024691, 
0.0524691358024691, 0.0524691358024691, 0.0524691358024691, 0.0524691358024691, 
0.0524691358024691, 0.0524691358024691, 0.0524691358024691, 0.0524691358024691, 
0.0524691358024691, 0.0524691358024691, 0.0524691358024691, 0.0524691358024691, 
0.0524691358024691, 0.0524691358024691, 0.0524691358024691, 0.0524691358024691, 
0.0524691358024691, 0.0524691358024691, 0.0524691358024691, 0.0524691358024691, 
0.0524691358024691, 0.0524691358024691, 0.0524691358024691, 0.0524691358024691, 
0.0524691358024691, 0.0524691358024691, 0.0524691358024691, 0.0524691358024691, 
0.0524691358024691, 0.0524691358024691, 0.0524691358024691, 0.0524691358024691, 
0.0524691358024691, 0.0524691358024691, 0.0524691358024691, 0.0524691358024691, 
0.0524691358024691, 0.0524691358024691, 0.0524691358024691, 0.0524691358024691, 
0.0524691358024691, 0.0524691358024691, 0.0524691358024691, 0.0524691358024691, 
0.0524691358024691, 0.0524691358024691, 0.0524691358024691, 0.0524691358024691, 
0.0524691358024691, 0.0524691358024691, 0.0524691358024691, 0.0524691358024691, 
0.0524691358024691, 0.0524691358024691, 0.0524691358024691, 0.0524691358024691, 
0.0524691358024691, 0.0524691358024691, 0.0524691358024691, 0.0524691358024691, 
0.0524691358024691, 0.0524691358024691, 0.0524691358024691, 0.0524691358024691, 
0.0524691358024691, 0.0524691358024691, 0.0524691358024691, 0.0524691358024691, 
0.0524691358024691, 0.0524691358024691, 0.0524691358024691, 0.0524691358024691, 
0.0524691358024691, 0.0524691358024691, 0.0524691358024691, 0.0524691358024691, 
0.0524691358024691, 0.0524691358024691, 0.0524691358024691, 0.0524691358024691, 
0.0524691358024691, 0.0524691358024691, 0.0524691358024691, 0.0524691358024691, 
0.0524691358024691, 0.0524691358024691, 0.0524691358024691, 0.0524691358024691, 
0.0524691358024691, 0.0524691358024691, 0.0524691358024691, 0.0524691358024691, 
0.0524691358024691, 0.0524691358024691, 0.0524691358024691, 0.0524691358024691, 
0.0524691358024691, 0.0524691358024691, 0.0524691358024691, 0.0524691358024691, 
0.0524691358024691, 0.0524691358024691, 0.0524691358024691, 0.0524691358024691, 
0.0524691358024691, 0.0524691358024691, 0.0524691358024691, 0.0524691358024691, 
0.0524691358024691, 0.0524691358024691, 0.0524691358024691, 0.0524691358024691, 
0.0524691358024691, 0.0524691358024691, 0.0524691358024691, 0.0524691358024691, 
0.0524691358024691, 0.0524691358024691, 0.0524691358024691, 0.0524691358024691, 
0.0524691358024691, 0.0524691358024691, 0.0524691358024691, 0.0524691358024691, 
0.0524691358024691, 0.0524691358024691, 0.0524691358024691, 0.0524691358024691, 
0.0524691358024691, 0.0524691358024691, 0.0524691358024691, 0.0524691358024691, 
0.0524691358024691, 0.0524691358024691, 0.0524691358024691, 0.0524691358024691, 
0.0524691358024691, 0.0524691358024691), .Dim = c(278L, 4L)), 
    CAL = structure(c(0.984818490318641, 0.98489078403619, 0.984962396243653, 
    0.985033336494645, 0.985103614165559, 0.985173238459648, 
    0.985242218410997, 0.985310562888381, 0.985378280599022, 
    0.985445380092243, 0.985511869763026, 0.985577757855467, 
    0.985643052466148, 0.985707761547411, 0.985771892910554, 
    0.985835454228932, 0.882883825568316, 0.884776634842143, 
    0.985900844496575, 0.985963262231533, 0.986025132520295, 
    0.61352133569032, 0.597617530673307, 0.985776692031616, 0.985838822874196, 
    0.985900415953022, 0.985961478194401, 0.884284956077498, 
    0.886092001950085, 0.887843705431467, 0.889542568419192, 
    0.582409133474026, 0.348499115629812, 0.225361584960597, 
    0.56260882361365, 0.887892907779734, 0.985549791619892, 0.985611774650335, 
    0.889550951723349, 0.50758661592448, 0.55844928938165, 0.878778493870756, 
    0.88050817964926, 0.571113701556787, 0.210325420163976, 0.169758700133382, 
    0.192345957418585, 0.880837800332182, 0.98528580591489, 0.985348330924103, 
    0.985410329408478, 0.985471807967476, 0.985532773091008, 
    0.985593231161698, 0.882535050834313, 0.884140272683801, 
    0.985655241318852, 0.885709675543613, 0.181987768719046, 
    0.575543482930154, 0.985510130033052, 0.985569909586037, 
    0.875108082085748, 0.876749971797801, 0.586951835237158, 
    0.985538544928539, 0.985597706514368, 0.985656388303565, 
    0.877580352645801, 0.879147368099836, 0.88067493743104, 0.882164530180802, 
    0.985718404056299, 0.572356498195364, 0.882254675255756, 
    0.98244739063867, 0.982518068002069, 0.982588181151238, 0.982657736792759, 
    0.9827267415276, 0.98279520185318, 0.98286312416539, 0.982930514760565, 
    0.982997379837408, 0.983063725498874, 0.983129557754007, 
    0.983194882519736, 0.983259705622633, 0.983324032800626, 
    0.983387869704673, 0.983451221900408, 0.883791277233421, 
    0.885187509705471, 0.98351605299723, 0.983578434176497, 0.983640347068245, 
    0.98370179690908, 0.983762788858002, 0.983823327997831, 0.98388341933661, 
    0.98394306780897, 0.984002278277469, 0.984061055533901, 0.984119404300576, 
    0.984177329231571, 0.984234834913961, 0.984291925869012, 
    0.984348606553361, 0.984404881360159, 0.984460754620202, 
    0.984516230603024, 0.984571313517982, 0.984626007515306, 
    0.984680316687134, 0.984734245068521, 0.984787796638432, 
    0.984840975320711, 0.984893784985028, 0.984946229447812, 
    0.984998312473162, 0.985050037773739, 0.985101409011637, 
    0.985152429799245, 0.985203103700082, 0.985253434229623, 
    0.9853034248561, 0.985353079001295, 0.985402400041313, 0.985451391307341, 
    0.985500056086389, 0.985548397622021, 0.98559641911507, 0.985644123724335, 
    0.98569151456727, 0.985738594720659, 0.98578536722127, 0.985831835066509, 
    0.985878001215051, 0.985923868587462, 0.985969440066813, 
    0.886801982474877, 0.168567157840529, 0.561871769831067, 
    0.887494371265583, 0.888797600073071, 0.57281692441173, 0.261154664412905, 
    0.146237576904875, 0.889162072071965, 0.985791532157691, 
    0.985837212360066, 0.985882600854721, 0.890429201595414, 
    0.561450675836969, 0.985928952950535, 0.985973756485062, 
    0.986018276643594, 0.986062516098893, 0.98610647749028, 0.445828315901358, 
    0.571406848678847, 0.891043964025084, 0.892248362924458, 
    0.40782784145616, 0.129461122476236, 0.893013267888642, 0.884816874754794, 
    0.886050843149592, 0.877993436392835, 0.870004890215628, 
    0.871358179277154, 0.98576542927533, 0.556029594794283, 0.566092960358561, 
    0.872697797991624, 0.575721236176865, 0.873410552611775, 
    0.985745380082455, 0.874692403793792, 0.56473524107628, 0.9857910333805, 
    0.985835244224586, 0.985879181792608, 0.985922848603883, 
    0.985966247146912, 0.986009379879854, 0.986052249230986, 
    0.87597947880242, 0.877206134283849, 0.986095945880792, 0.986138287550802, 
    0.986180373029256, 0.986222204628337, 0.574125565629089, 
    0.583002185672225, 0.878433821795072, 0.879612949883306, 
    0.253428716195907, 0.1518310854575, 0.880245779089011, 0.986205562728361, 
    0.986247052533562, 0.986288294382294, 0.986329290485126, 
    0.881400351076718, 0.882517661961562, 0.986371037897883, 
    0.986411541867231, 0.986451806636066, 0.590754268566484, 
    0.458307370996031, 0.882671045792138, 0.98638076407391, 0.579451391234056, 
    0.587698515684518, 0.88332264331799, 0.576802845022891, 0.584794765664694, 
    0.876205285407559, 0.986321711071133, 0.986361868660906, 
    0.986401791956704, 0.986441482997959, 0.986480943800544, 
    0.592541877056897, 0.582810062112329, 0.87651923915638, 0.986429686326372, 
    0.986468948944881, 0.986507985792551, 0.877639847081445, 
    0.573383401154991, 0.580901319753913, 0.141562449824273, 
    0.586587452451272, 0.878053832332804, 0.134827160514734, 
    0.421959846560056, 0.576853641441709, 0.583921202268598, 
    0.878778114326223, 0.590764973770681, 0.87949327998757, 0.986375119331804, 
    0.986414179606436, 0.582038973892132, 0.588696838028226, 
    0.580203648924916, 0.571918674690578, 0.98634670533138, 0.986385619483234, 
    0.563852352746519, 0.126805763429156, 0.569826747318359, 
    0.879325339514311, 0.986392896462692, 0.986431454255179, 
    0.880366815832301, 0.576220924751285, 0.881108295812118, 
    0.986439321497353, 0.986477528139637, 0.986515520811875, 
    0.882120105241842, 0.986553711756845, 0.986591279097396, 
    0.98662863779781, 0.986665789587357, 0.986702736176282, 0.986739479256064, 
    0.986776020499674, 0.986812361561822, 0.883130479988743, 
    0.88409918499166, 0.986849278008022, 0.986885218540831, 0.98692096379349, 
    0.885061020601866, 0.00983629574636163, 0.0097894557152093, 
    0.00974305724322294, 0.009697094140493, 0.00965156033193359, 
    0.00960644985463799, 0.00956175685530673, 0.009517475587746, 
    0.00947360041043423, 0.00943012578415449, 0.00938704626969087, 
    0.00934435652558665, 0.00930205130596247, 0.00926012545839258, 
    0.00921857392183731, 0.00917739172463018, 0.079899896233901, 
    0.0786085693501188, 0.00913502452762753, 0.00909458327285404, 
    0.0090544967155257, 0.20280188607333, 0.22346699195682, 0.00932606961050584, 
    0.00928533108722089, 0.00924494516982895, 0.00920490731682462, 
    0.0797981584929698, 0.0785520030402585, 0.0773440122094936, 
    0.0761724606691149, 0.243342403301004, 0.25529031519208, 
    0.165086875336266, 0.103033678902317, 0.0769288726807725, 
    0.00942304846062028, 0.00938262903660649, 0.0757911083439111, 
    0.190826866999456, 0.265198303445197, 0.0866493076302896, 
    0.0854129257380739, 0.257591972978027, 0.158094607489922, 
    0.127601956266925, 0.144580044659636, 0.0840757350158337, 
    0.00945383265488431, 0.0094136604938796, 0.00937382662375741, 
    0.00933432680438121, 0.009295156865999, 0.00925631270779161, 
    0.0828782278879827, 0.0817456522286261, 0.00921647133793838, 
    0.0806383489114455, 0.138296472533907, 0.252641165234275, 
    0.00938425821680745, 0.0093455424269091, 0.0916498329211426, 
    0.0904449597772465, 0.245850789060666, 0.00939897348884737, 
    0.00936052243575356, 0.00932238321821192, 0.090075349457166, 
    0.0889223526329017, 0.0877983799348744, 0.0867023500868594, 
    0.00928207714852834, 0.264681543517651, 0.0863058731599091, 
    0.0124502986438788, 0.0124001662525304, 0.0123504340658197, 
    0.0123010973266788, 0.0122521513529537, 0.0122035915359384, 
    0.0121554133389425, 0.0121076122958927, 0.0120601840099664, 
    0.0120131241522569, 0.0119664284604694, 0.0119200927376472, 
    0.0118741128509261, 0.0118284847303182, 0.0117832043675223, 
    0.0117382678147623, 0.0851795628314974, 0.0841561416222372, 
    0.0116922822578444, 0.0116480344599446, 0.0116041188245938, 
    0.0115605316373974, 0.0115172692390091, 0.0114743280241163, 
    0.011431704440448, 0.0113893949878049, 0.0113473962171101, 
    0.0113057047294809, 0.0112643171753205, 0.0112232302534291, 
    0.0111824407101349, 0.0111419453384428, 0.0111017409772021, 
    0.0110618245102915, 0.0110221928658212, 0.0109828430153527, 
    0.0109437719731342, 0.0109049767953521, 0.0108664545793991, 
    0.0108282024631565, 0.0107902176242917, 0.010752497279571, 
    0.0107150386841854, 0.0106778391310908, 0.0106408959503625, 
    0.0106042065085615, 0.0105677682081146, 0.0105315784867069, 
    0.0104956348166867, 0.0104599347044819, 0.0104244756900288, 
    0.0103892553462122, 0.0103542712783159, 0.0103195211234855, 
    0.0102850025502003, 0.0102507132577575, 0.0102166509757643, 
    0.0101828134636421, 0.0101491985101393, 0.0101158039328534, 
    0.0100826275777632, 0.0100496673187697, 0.0100169210572454, 
    0.00998438672159344, 0.00995206226681364, 0.0829727529623553, 
    0.19713847892712, 0.261135761390988, 0.0826575768081151, 
    0.0817000981782429, 0.254612166063973, 0.205374056480051, 
    0.115002366303833, 0.0806819953373739, 0.0100025595304997, 
    0.00997040131691273, 0.00993844846141645, 0.0797596166876292, 
    0.249502970248834, 0.00990581724439218, 0.00987427619251719, 
    0.00984293463331681, 0.00981179068520527, 0.00978084249013766, 
    0.175214593453026, 0.243282110421549, 0.0787923906486315, 
    0.0779214203739958, 0.160266060318117, 0.101745501889774, 
    0.0770304471201779, 0.0855017896836096, 0.0845858004191789, 
    0.0929102262847593, 0.101163509559822, 0.100110366321281, 
    0.0099716782659685, 0.24219954962964, 0.236709673325166, 
    0.0990678614851173, 0.231457151896801, 0.0986617943189181, 
    0.0100060734207504, 0.0976627399721548, 0.24614620545038, 
    0.00997402695056914, 0.00994299301529192, 0.00991215090697173, 
    0.00988149885716709, 0.00985103511906582, 0.0098207579671559, 
    0.0097906656969022, 0.0966596142583279, 0.0957035785594134, 
    0.00975999270184999, 0.00973027083895001, 0.00970072881048519, 
    0.00967136499341169, 0.24083589095964, 0.235816081071411, 
    0.0947467385129546, 0.0938277449055313, 0.204993000867377, 
    0.24561640682688, 0.0934667090036989, 0.00970158225697693, 
    0.0096724026137588, 0.00964339735750736, 0.00961456493353797, 
    0.0925655796474399, 0.0916935321275612, 0.00958520411577448, 
    0.00955671780766154, 0.00952839972848098, 0.232078592002804, 
    0.150091156650974, 0.0918109192880857, 0.00961191533963816, 
    0.246783788368003, 0.241944260730521, 0.0914092329909419, 
    0.255998279003166, 0.251163846856896, 0.0987319809632962, 
    0.00968374437441925, 0.00965531422236725, 0.00962704994215625, 
    0.00959895008994037, 0.00957101323855307, 0.24647750348165, 
    0.258853238896518, 0.0986727529225947, 0.00963422549458882, 
    0.00960635105267646, 0.00957863689646057, 0.0977772816916307, 
    0.270867681806355, 0.266094400156246, 0.297199589164337, 
    0.260787327155307, 0.0972591368330373, 0.28431769341884, 
    0.214467194739202, 0.273063880098266, 0.268503057245398, 
    0.0967648385641554, 0.264086649628818, 0.0962729179614668, 
    0.00966958714569397, 0.00964186604202473, 0.274970682416355, 
    0.270590567212827, 0.281113831219389, 0.291379112033817, 
    0.00972116684554385, 0.00969345990945251, 0.301382207752592, 
    0.327093841050592, 0.297568188125219, 0.0966892681602279, 
    0.00969782726769245, 0.00967034700267211, 0.0958547965106918, 
    0.293145077712366, 0.0953228641506369, 0.00967385982354419, 
    0.00964660412968585, 0.00961950107687892, 0.0945116336827519, 
    0.00959225658110449, 0.00956545694962815, 0.00953880615697639, 
    0.00951230296952891, 0.00948594616723841, 0.00945973454344464, 
    0.00943366690469151, 0.00940774207054717, 0.0937015534892014, 
    0.0929248825176999, 0.00938140677134756, 0.00935576766513995, 
    0.00933026786706454, 0.0921537191650234, 0.00206644868621043, 
    0.00205660834353137, 0.00204686076538297, 0.00203720465136408, 
    0.00202763872519613, 0.00201816173416765, 0.00200877244859385, 
    0.00199946966129118, 0.00199025218706601, 0.00198111886221733, 
    0.0019720685440527, 0.00196310011041736, 0.00195421245923581, 
    0.00194540450806567, 0.0019366751936633, 0.00192802347156096, 
    0.0143877364166688, 0.0141552045648473, 0.00191912279992175, 
    0.00191062673799455, 0.00190220519233733, 0.0710090637511661, 
    0.0691683546533015, 0.00189326225175682, 0.00188499202522529, 
    0.00187679338034121, 0.00186866539514485, 0.0138853938516231, 
    0.0136685547717743, 0.0134583565821031, 0.0132544990637987, 
    0.0673640966075917, 0.153174189115248, 0.0495260626008798, 
    0.134630673765695, 0.0141646813189994, 0.00202421041005917, 
    0.00201552771897473, 0.0139551882030059, 0.121435278999654, 
    0.0703177319741052, 0.0137851171230006, 0.0135884200037845, 
    0.0683009019259919, 0.100605659311768, 0.0812012448971343, 
    0.092005482965223, 0.0143310911958807, 0.00214859833065552, 
    0.00213946829406355, 0.00213041514176305, 0.00212143791008664, 
    0.00211253565136341, 0.002103707433589, 0.0141269706627243, 
    0.0139339179935158, 0.00209465257680418, 0.0137451731099055, 
    0.139799695061449, 0.0701781014539654, 0.0020853907148461, 
    0.0020767872059798, 0.0135777530253545, 0.0133992533003328, 
    0.0682918858501849, 0.00206777416754642, 0.00205931493586578, 
    0.00205092430800662, 0.0132110512537177, 0.0130419450528256, 
    0.0128770957237816, 0.012716344679406, 0.00204205697267624, 
    0.0665619266242614, 0.013277826639986, 0.00215485938067134, 
    0.00214618262063026, 0.00213757512677649, 0.00212903607577132, 
    0.00212056465724198, 0.00211216007352779, 0.00210382153943236, 
    0.00209554828198143, 0.00208733954018649, 0.00207919456481369, 
    0.00207111261815817, 0.00206309297382356, 0.00205513491650644, 
    0.00204723774178584, 0.00203940075591733, 0.00203162327563194, 
    0.0131045481279227, 0.0129470987111134, 0.00202366423693461, 
    0.00201600596422119, 0.00200840518117969, 0.00200086124493417, 
    0.0019933735221362, 0.00198594138878936, 0.00197856423007754, 
    0.001971241440197, 0.00196397242219214, 0.00195675658779478, 
    0.00194959335726701, 0.00194248215924734, 0.00193542243060026, 
    0.00192841361626894, 0.00192145516913113, 0.00191454654985814, 
    0.00190768722677675, 0.00190087667573413, 0.00189411437996553, 
    0.00188739982996479, 0.00188073252335754, 0.00187411196477708, 
    0.0018675376657428, 0.00186100914454114, 0.001854525926109, 
    0.00184808754191957, 0.00184169352987044, 0.00183534343417411, 
    0.00182903680525061, 0.00182277319962236, 0.00181655217981116, 
    0.00181037331423725, 0.00180423617712038, 0.00179814034838288, 
    0.00179208541355468, 0.00178607096368017, 0.00178009659522698, 
    0.00177416190999649, 0.00176826651503612, 0.00176241002255345, 
    0.0017565920498318, 0.0017508122191477, 0.00174507015768979, 
    0.00173936549747937, 0.00173369787529248, 0.00172806693258348, 
    0.00172247231541005, 0.0127650389172854, 0.136480485411083, 
    0.0827126846034803, 0.0126057306679043, 0.0124597099618235, 
    0.0806463874410773, 0.147903127094687, 0.0828206341694274, 
    0.0129120705843991, 0.00180087234345417, 0.00179508254162523, 
    0.00178932971270358, 0.012764456260023, 0.0967524971683512, 
    0.00178345475079077, 0.0017777760634676, 0.00177213329303543, 
    0.0017665261007314, 0.00176095415203096, 0.126183349194566, 
    0.0943401662761624, 0.013140597963926, 0.0129953419293863, 
    0.120277647607163, 0.0763587099952496, 0.0133139044405246, 
    0.0131917046940426, 0.0130503806361019, 0.0129317054766248, 
    0.0128140445442442, 0.0126806464006956, 0.00189461887053402, 
    0.113274866288324, 0.110707293370539, 0.0125485957881149, 
    0.108250729502504, 0.0124122902530252, 0.00188824288746419, 
    0.0122866027706904, 0.106171819493805, 0.00188219540841385, 
    0.00187633900449864, 0.0018705188001866, 0.00186473446175572, 
    0.00185898565956565, 0.00185327206799555, 0.00184759336538316, 
    0.0121604030841122, 0.0120401276252165, 0.00184180507438137, 
    0.00183619627122121, 0.0018306214045593, 0.00182508016811156, 
    0.103881287529135, 0.101716060775503, 0.0119197509742104, 
    0.0118041356494056, 0.154736652267633, 0.139050578703605, 
    0.0116833386254624, 0.00181904667318317, 0.00181357549007977, 
    0.00180813700453263, 0.00180273092503837, 0.01157069745593, 
    0.0114616915159452, 0.00179722577170771, 0.00179188458893654, 
    0.00178657494909018, 0.0994622537154873, 0.111886134957999, 
    0.0113413488532341, 0.00178103137175648, 0.0975521798725281, 
    0.0956391430652412, 0.01123027719603, 0.0938660356344943, 
    0.0920934105141952, 0.0111389927240642, 0.0017753531353102, 
    0.00177014094076733, 0.00176495915606198, 0.00175980751648907, 
    0.0017546857604014, 0.0903750846099385, 0.0888907783809981, 
    0.0110257812982333, 0.00174937252401744, 0.00174431111219652, 
    0.00173927880488363, 0.0109257205452996, 0.0874379885129285, 
    0.0858971396995601, 0.12951645254109, 0.0868564865713583, 
    0.0111628313337064, 0.169688020199181, 0.1062123250137, 0.0854094542262246, 
    0.0839829111384101, 0.0110588386930463, 0.0826015385305176, 
    0.0109578931013052, 0.00178848054930519, 0.00178335327200051, 
    0.0813734377232139, 0.0800772085085114, 0.0789219264842255, 
    0.0777949667888535, 0.00177800562434731, 0.00177293801374186, 
    0.0766927808924345, 0.159534947005916, 0.075463347271507, 
    0.0108455687036869, 0.00176767274800003, 0.00176266377905849, 
    0.0107519665927337, 0.0743416456568007, 0.010657214625537, 
    0.0017575180114203, 0.00175256627821932, 0.00174764227638949, 
    0.0105665180514878, 0.00174269257762302, 0.00173782370047592, 
    0.00173298186392273, 0.00172816684384299, 0.00172337841858213, 
    0.00171861636891774, 0.00171388047802625, 0.00170917053145034, 
    0.010475950079538, 0.0103891173001155, 0.00170438601280693, 
    0.0016997279764307, 0.00169509524914061, 0.0103029002793194, 
    0.00327876524878721, 0.00326315190506977, 0.00324768574774098, 
    0.00323236471349767, 0.0032171867773112, 0.003202149951546, 
    0.00318725228510224, 0.003172491862582, 0.00315786680347808, 
    0.00314337526138483, 0.00312901542323029, 0.00311478550852888, 
    0.00310068376865416, 0.00308670848613086, 0.00307285797394577, 
    0.00305913057487673, 0.0228285417811146, 0.0224595912428911, 
    0.00304500817587584, 0.00303152775761802, 0.0030181655718419, 
    0.112667714485184, 0.109747122716572, 0.00300397610612083, 
    0.00299085401335747, 0.00297784549680806, 0.00296494909362983, 
    0.0220314915779086, 0.0216874402378819, 0.0213539257769369, 
    0.021030471847894, 0.106884366617379, 0.24303638006286, 0.560025477102256, 
    0.199726823718338, 0.0210135382204936, 0.00300294950942844, 
    0.00299006859408339, 0.020702751729734, 0.18015123807641, 
    0.106034675199048, 0.0207870813759533, 0.0204904746088814, 
    0.102993423539194, 0.530974313034334, 0.621438098702559, 
    0.571068514956556, 0.0207553734561031, 0.00311176309957007, 
    0.0030985402879541, 0.00308542882600166, 0.00307242731805651, 
    0.00305953439162976, 0.003046748696922, 0.0204597506149801, 
    0.0201801570940574, 0.00303363476640605, 0.0199068024350355, 
    0.539916063685597, 0.101637250381605, 0.00302022103529435, 
    0.00300776078107419, 0.0196643319677547, 0.0194058151246199, 
    0.0989054898519919, 0.00299470741506723, 0.00298245611401251, 
    0.00297030417021649, 0.0191332466433153, 0.018888334214437, 
    0.0186495869103044, 0.0184167750529329, 0.00295746182249662, 
    0.0964000316627235, 0.0181616249443487, 0.00294745133678033, 
    0.00293558312477013, 0.00292380965616554, 0.00291212980479066, 
    0.00290054246220455, 0.00288904653735411, 0.00287764095623506, 
    0.00286632466156081, 0.002855096612439, 0.00284395578405551, 
    0.00283290116736578, 0.00282193176879314, 0.0028110466099341, 
    0.00280024472727028, 0.00278952517188692, 0.00277888700919771, 
    0.0179246118071586, 0.0177092499611781, 0.00276800050799101, 
    0.00275752539933702, 0.00274712892598142, 0.00273681020858812, 
    0.00272656838085296, 0.0027164025892636, 0.00270631199286468, 
    0.00269629576302808, 0.00268635308322832, 0.00267648314882274, 
    0.00266668516683648, 0.00265695835575211, 0.00264730194530381, 
    0.00263771517627591, 0.0026281973003058, 0.00261874757969101, 
    0.00260936528720038, 0.00260004970588921, 0.00259080012891837, 
    0.00258161585937712, 0.00257249621010973, 0.00256344050354566, 
    0.00255444807153326, 0.00254551825517696, 0.00253665040467783, 
    0.00252784387917734, 0.00251909804660439, 0.00251041228352551, 
    0.00250178597499796, 0.00249321851442598, 0.00248470930341986, 
    0.00247625775165784, 0.00246786327675086, 0.00245952530410992, 
    0.00245124326681617, 0.00244301660549357, 0.00243484476818403, 
    0.00242672721022508, 0.00241866339412987, 0.00241065278946966, 
    0.00240269487275844, 0.00239478912733995, 0.00238693504327683, 
    0.00237913211724189, 0.00237137985241156, 0.00236367775836131, 
    0.00235602535096318, 0.0174602256454824, 0.497813877821268, 
    0.0942797841744651, 0.0172423212583978, 0.0170425917868621, 
    0.0919245220832203, 0.385568152012357, 0.655939422621865, 
    0.0172438620062621, 0.00240503596835493, 0.00239730378139628, 
    0.00238962097115897, 0.0170467254569339, 0.0922938567458465, 
    0.00238177505428187, 0.00237419125895351, 0.00236665543005377, 
    0.00235916711517032, 0.00235172586755102, 0.25277374145105, 
    0.0909708746234423, 0.0170230473623586, 0.0168348747721596, 
    0.31162845061856, 0.69243466563874, 0.0166423805506557, 0.0164896308675533, 
    0.0163129757951274, 0.016164631845781, 0.0160175556803052, 
    0.0158508080008695, 0.00236827358816752, 0.088495989287753, 
    0.0864900729457337, 0.0156857447351436, 0.084570882423831, 
    0.0155153628162815, 0.00236030360933024, 0.015358253463363, 
    0.0829467339795348, 0.00235274426051732, 0.0023454237556233, 
    0.00233814850023325, 0.00233091807719466, 0.00232373207445706, 
    0.00231659008499444, 0.00230949170672895, 0.0152005038551403, 
    0.0150501595315207, 0.00230225634297671, 0.00229524533902651, 
    0.00228827675569913, 0.00228135021013945, 0.0811572558821366, 
    0.0794656724808614, 0.014899688717763, 0.0147551695617569, 
    0.386841630669083, 0.463501929012016, 0.0146041732818279, 
    0.00227380834147897, 0.00226696936259972, 0.00226017125566579, 
    0.00225341365629796, 0.0144633718199125, 0.0143271143949314, 
    0.00224653221463464, 0.00223985573617067, 0.00223321868636273, 
    0.0777048857152245, 0.279715337394997, 0.0141766860665426, 
    0.0022262892146956, 0.0762126405254126, 0.0747180805197197, 
    0.0140378464950375, 0.0733328403394487, 0.071947976964215, 
    0.0139237409050802, 0.00221919141913774, 0.00221267617595916, 
    0.00220619894507747, 0.00219975939561133, 0.00219335720050175, 
    0.0706055348515144, 0.0694459206101548, 0.0137822266227916, 
    0.0021867156550218, 0.00218038889024564, 0.00217409850610454, 
    0.0136571506816245, 0.0683109285257254, 0.0671071403902813, 
    0.4317215084703, 0.0657687338220622, 0.0135241995004519, 
    0.411167125867246, 0.257360633687042, 0.0646730242337999, 
    0.0635928293475942, 0.0133982084165754, 0.0625468380699833, 
    0.0132759089496582, 0.00216681297319667, 0.00216060107953908, 
    0.061616905968299, 0.0606353862504353, 0.0597605933714688, 
    0.058907246486752, 0.00215412219872847, 0.00214798259357186, 
    0.058072658608454, 0.386565448514336, 0.0571417172849152, 
    0.0131398236217746, 0.00214160352161542, 0.00213553496309009, 
    0.0130264210642735, 0.0562923518795486, 0.0129116254117083, 
    0.00212930066768228, 0.00212330145245803, 0.0021173358348565, 
    0.0128017430239179, 0.00211133908442789, 0.00210544025249967, 
    0.002099574181291, 0.00209374059927131, 0.00208793923789758, 
    0.00208216983157341, 0.00207643211760873, 0.00207072583618022, 
    0.0126920164425172, 0.0125868151905246, 0.00206492920782378, 
    0.00205928581759874, 0.00205367309030497, 0.0124823599537908
    ), .Dim = c(278L, 4L), .Dimnames = list(NULL, c("V1", "V2", 
    "V3", "V4"))), ENS = structure(c(1, 1, 1, 1, 1, 1, 1, 1, 
    1, 1, 1, 1, 1, 1, 1, 1, 1, 1, 1, 1, 1, 1, 1, 1, 1, 1, 1, 
    1, 1, 0.980392156862745, 1, 0.96078431372549, 0.176470588235294, 
    0.0392156862745098, 0.725490196078431, 0.980392156862745, 
    1, 1, 1, 0.372549019607843, 0.96078431372549, 1, 1, 1, 0.117647058823529, 
    0.0196078431372549, 0.352941176470588, 1, 1, 1, 1, 0.980392156862745, 
    1, 1, 1, 1, 1, 1, 0.0196078431372549, 0.843137254901961, 
    1, 1, 1, 1, 0.96078431372549, 1, 1, 1, 1, 1, 1, 1, 1, 0.980392156862745, 
    1, 1, 1, 1, 1, 1, 1, 1, 1, 1, 1, 1, 1, 1, 1, 1, 1, 1, 1, 
    1, 1, 1, 1, 1, 1, 1, 1, 1, 1, 1, 1, 1, 1, 1, 1, 1, 1, 1, 
    1, 1, 1, 1, 1, 1, 1, 1, 1, 1, 1, 1, 1, 1, 1, 1, 1, 1, 1, 
    1, 1, 1, 1, 1, 1, 1, 1, 1, 1, 0.431372549019608, 0.96078431372549, 
    1, 1, 0.980392156862745, 0, 0, 1, 1, 1, 1, 1, 1, 1, 1, 1, 
    1, 1, 0.803921568627451, 0.901960784313726, 1, 1, 0.862745098039216, 
    0, 1, 1, 1, 1, 1, 1, 1, 0.96078431372549, 0.803921568627451, 
    1, 1, 1, 1, 1, 0.941176470588235, 1, 1, 1, 1, 1, 1, 1, 1, 
    1, 1, 1, 1, 1, 0.980392156862745, 0.980392156862745, 1, 1, 
    0.411764705882353, 0.0588235294117647, 1, 1, 1, 1, 1, 1, 
    1, 1, 1, 1, 1, 0.980392156862745, 1, 1, 1, 1, 1, 1, 1, 1, 
    1, 1, 1, 1, 1, 0.901960784313726, 0.980392156862745, 1, 1, 
    1, 1, 1, 1, 1, 0, 1, 0.980392156862745, 0.274509803921569, 
    0.725490196078431, 1, 1, 1, 1, 1, 1, 1, 1, 0.980392156862745, 
    1, 1, 1, 1, 0.803921568627451, 0.0980392156862745, 0.980392156862745, 
    1, 1, 1, 1, 1, 1, 1, 1, 1, 1, 1, 1, 1, 1, 1, 1, 1, 1, 1, 
    1, 1, 1, 1, 1, 0, 0, 0, 0, 0, 0, 0, 0, 0, 0, 0, 0, 0, 0, 
    0, 0, 0, 0, 0, 0, 0, 0, 0, 0, 0, 0, 0, 0, 0, 0.0196078431372549, 
    0, 0.0392156862745098, 0.745098039215686, 0.627450980392157, 
    0.254901960784314, 0.0196078431372549, 0, 0, 0, 0.509803921568627, 
    0.0392156862745098, 0, 0, 0, 0.784313725490196, 0.333333333333333, 
    0.627450980392157, 0, 0, 0, 0, 0.0196078431372549, 0, 0, 
    0, 0, 0, 0, 0.862745098039216, 0.156862745098039, 0, 0, 0, 
    0, 0.0392156862745098, 0, 0, 0, 0, 0, 0, 0, 0, 0.0196078431372549, 
    0, 0, 0, 0, 0, 0, 0, 0, 0, 0, 0, 0, 0, 0, 0, 0, 0, 0, 0, 
    0, 0, 0, 0, 0, 0, 0, 0, 0, 0, 0, 0, 0, 0, 0, 0, 0, 0, 0, 
    0, 0, 0, 0, 0, 0, 0, 0, 0, 0, 0, 0, 0, 0, 0, 0, 0, 0, 0, 
    0, 0, 0, 0, 0, 0, 0, 0, 0, 0, 0.509803921568627, 0.0392156862745098, 
    0, 0, 0.0196078431372549, 0.0980392156862745, 0.196078431372549, 
    0, 0, 0, 0, 0, 0, 0, 0, 0, 0, 0, 0.196078431372549, 0.0980392156862745, 
    0, 0, 0.137254901960784, 0.372549019607843, 0, 0, 0, 0, 0, 
    0, 0, 0.0392156862745098, 0.196078431372549, 0, 0, 0, 0, 
    0, 0.0588235294117647, 0, 0, 0, 0, 0, 0, 0, 0, 0, 0, 0, 0, 
    0, 0.0196078431372549, 0.0196078431372549, 0, 0, 0.588235294117647, 
    0.568627450980392, 0, 0, 0, 0, 0, 0, 0, 0, 0, 0, 0, 0.0196078431372549, 
    0, 0, 0, 0, 0, 0, 0, 0, 0, 0, 0, 0, 0, 0.0980392156862745, 
    0.0196078431372549, 0, 0, 0, 0, 0, 0, 0, 0.96078431372549, 
    0, 0.0196078431372549, 0.411764705882353, 0.254901960784314, 
    0, 0, 0, 0, 0, 0, 0, 0, 0.0196078431372549, 0, 0, 0, 0, 0.196078431372549, 
    0.862745098039216, 0.0196078431372549, 0, 0, 0, 0, 0, 0, 
    0, 0, 0, 0, 0, 0, 0, 0, 0, 0, 0, 0, 0, 0, 0, 0, 0, 0, 0, 
    0, 0, 0, 0, 0, 0, 0, 0, 0, 0, 0, 0, 0, 0, 0, 0, 0, 0, 0, 
    0, 0, 0, 0, 0, 0, 0, 0, 0, 0, 0, 0, 0.0784313725490196, 0.274509803921569, 
    0.0196078431372549, 0, 0, 0, 0, 0.117647058823529, 0, 0, 
    0, 0, 0.0980392156862745, 0.509803921568627, 0.0196078431372549, 
    0, 0, 0, 0, 0, 0, 0, 0, 0, 0, 0, 0.117647058823529, 0, 0, 
    0, 0, 0, 0, 0, 0, 0, 0, 0, 0, 0, 0, 0, 0, 0, 0, 0, 0, 0, 
    0, 0, 0, 0, 0, 0, 0, 0, 0, 0, 0, 0, 0, 0, 0, 0, 0, 0, 0, 
    0, 0, 0, 0, 0, 0, 0, 0, 0, 0, 0, 0, 0, 0, 0, 0, 0, 0, 0, 
    0, 0, 0, 0, 0, 0, 0, 0, 0, 0, 0, 0, 0, 0, 0, 0, 0, 0, 0, 
    0, 0, 0, 0, 0.0588235294117647, 0, 0, 0, 0, 0.294117647058824, 
    0.549019607843137, 0, 0, 0, 0, 0, 0, 0, 0, 0, 0, 0, 0, 0, 
    0, 0, 0, 0.450980392156863, 0, 0, 0, 0, 0, 0, 0, 0, 0, 0, 
    0, 0, 0, 0, 0, 0, 0, 0, 0, 0, 0, 0, 0, 0, 0, 0, 0, 0, 0, 
    0, 0, 0, 0, 0.333333333333333, 0, 0, 0, 0, 0, 0, 0, 0, 0, 
    0, 0, 0, 0, 0, 0, 0, 0, 0, 0, 0, 0, 0, 0, 0, 0, 0, 0, 0, 
    0, 0, 0, 0, 0, 0, 0.0392156862745098, 0, 0, 0.254901960784314, 
    0.0196078431372549, 0, 0, 0, 0, 0, 0, 0, 0, 0, 0, 0, 0, 0, 
    0, 0.0392156862745098, 0, 0, 0, 0, 0, 0, 0, 0, 0, 0, 0, 0, 
    0, 0, 0, 0, 0, 0, 0, 0, 0, 0, 0, 0, 0, 0, 0, 0, 0, 0, 0, 
    0, 0, 0, 0, 0, 0, 0, 0, 0, 0, 0, 0, 0, 0, 0, 0, 0, 0, 0, 
    0, 0, 0, 0, 0, 0, 0, 0, 0.0588235294117647, 0, 0, 0, 0, 0, 
    0, 0, 0, 0, 0, 0, 0.137254901960784, 0, 0, 0, 0, 0, 0, 0, 
    0, 0, 0, 0, 0, 0, 0, 0, 0, 0, 0, 0, 0, 0, 0, 0, 0, 0, 0, 
    0, 0, 0, 0, 0, 0, 0, 0, 0, 0, 0, 0, 0, 0, 0, 0, 0, 0, 0, 
    0, 0, 0, 0, 0, 0, 0, 0, 0, 0, 0, 0, 0, 0, 0, 0, 0, 0, 0, 
    0, 0, 0, 0, 0, 0, 0, 0, 0, 0, 0, 0, 0, 0, 0, 0, 0, 0, 0, 
    0, 0, 0, 0, 0, 0, 0, 0, 0, 0, 0, 0, 0, 0, 0, 0, 0, 0.607843137254902, 
    0.254901960784314, 0, 0, 0, 0, 0, 0, 0, 0, 0, 0, 0, 0, 0, 
    0, 0, 0, 0.176470588235294, 0, 0, 0, 0, 0, 0, 0, 0, 0, 0, 
    0, 0, 0, 0, 0, 0, 0, 0, 0, 0, 0, 0, 0, 0, 0, 0, 0, 0, 0, 
    0, 0, 0, 0, 0.0392156862745098, 0, 0, 0, 0, 0, 0, 0, 0, 0, 
    0, 0, 0, 0, 0, 0, 0, 0, 0, 0, 0, 0, 0, 0, 0, 0, 0, 0, 0, 
    0, 0, 0, 0, 0, 0, 0, 0, 0, 0.0588235294117647, 0, 0, 0, 0, 
    0, 0, 0, 0, 0, 0, 0, 0, 0, 0, 0, 0, 0, 0, 0, 0, 0, 0, 0, 
    0, 0, 0, 0, 0, 0, 0, 0, 0, 0, 0, 0, 0, 0, 0, 0, 0, 0), .Dim = c(278L, 
    4L), .Dimnames = list(c("1167", "1168", "1169", "1170", "1171", 
    "1172", "1173", "1174", "1175", "1176", "1177", "1178", "1179", 
    "1180", "1181", "1182", "1183", "1184", "1185", "1186", "1187", 
    "1188", "1189", "1190", "1191", "1192", "1193", "1194", "1195", 
    "1196", "1197", "1198", "1199", "1200", "1201", "1202", "1203", 
    "1204", "1205", "1206", "1207", "1208", "1209", "1210", "1211", 
    "1212", "1213", "1214", "1215", "1216", "1217", "1218", "1219", 
    "1220", "1221", "1222", "1223", "1224", "1225", "1226", "1227", 
    "1228", "1229", "1230", "1231", "1232", "1233", "1234", "1235", 
    "1236", "1237", "1238", "1239", "1240", "1241", "1242", "1243", 
    "1244", "1245", "1246", "1247", "1248", "1249", "1250", "1251", 
    "1252", "1253", "1254", "1255", "1256", "1257", "1258", "1259", 
    "1260", "1261", "1262", "1263", "1264", "1265", "1266", "1267", 
    "1268", "1269", "1270", "1271", "1272", "1273", "1274", "1275", 
    "1276", "1277", "1278", "1279", "1280", "1281", "1282", "1283", 
    "1284", "1285", "1286", "1287", "1288", "1289", "1290", "1291", 
    "1292", "1293", "1294", "1295", "1296", "1297", "1298", "1299", 
    "1300", "1301", "1302", "1303", "1304", "1305", "1306", "1307", 
    "1320", "1321", "1322", "1323", "1324", "1325", "1326", "1327", 
    "1328", "1329", "1330", "1331", "1332", "1333", "1334", "1335", 
    "1336", "1337", "1338", "1339", "1340", "1341", "1342", "1343", 
    "1344", "1345", "1346", "1347", "1348", "1349", "1350", "1351", 
    "1352", "1353", "1354", "1355", "1356", "1357", "1358", "1359", 
    "1360", "1361", "1362", "1363", "1364", "1365", "1366", "1367", 
    "1368", "1369", "1370", "1371", "1372", "1373", "1374", "1375", 
    "1376", "1377", "1378", "1379", "1380", "1381", "1382", "1383", 
    "1384", "1385", "1386", "1387", "1388", "1389", "1390", "1391", 
    "1392", "1393", "1394", "1395", "1396", "1397", "1398", "1399", 
    "1400", "1401", "1402", "1403", "1404", "1405", "1406", "1407", 
    "1408", "1409", "1410", "1411", "1412", "1413", "1414", "1415", 
    "1416", "1417", "1418", "1419", "1420", "1421", "1422", "1423", 
    "1424", "1425", "1426", "1427", "1428", "1429", "1430", "1431", 
    "1432", "1433", "1434", "1435", "1436", "1437", "1438", "1439", 
    "1440", "1441", "1442", "1443", "1444", "1445", "1446", "1447", 
    "1448", "1449", "1450", "1451", "1452", "1453", "1454", "1455", 
    "1456"), NULL)), PERF = structure(c(1, 1, 1, 1, 1, 1, 1, 
    1, 1, 1, 1, 1, 1, 1, 1, 1, 1, 1, 1, 1, 1, 0, 0, 1, 1, 1, 
    1, 1, 1, 1, 1, 0, 0, 0, 0, 1, 1, 1, 0, 0, 1, 1, 1, 1, 0, 
    0, 0, 1, 1, 1, 1, 1, 1, 1, 1, 1, 1, 0, 0, 1, 1, 1, 1, 1, 
    0, 1, 1, 1, 1, 1, 1, 1, 0, 0, 1, 1, 1, 1, 1, 1, 1, 1, 1, 
    1, 1, 1, 1, 1, 1, 1, 1, 1, 1, 1, 1, 1, 1, 1, 1, 1, 1, 1, 
    1, 1, 1, 1, 1, 1, 1, 1, 1, 1, 1, 1, 1, 1, 1, 1, 1, 1, 1, 
    1, 1, 1, 1, 1, 1, 1, 1, 1, 1, 1, 1, 1, 1, 1, 1, 1, 1, 1, 
    1, 0, 1, 1, 1, 0, 0, 0, 1, 1, 1, 1, 1, 1, 1, 1, 1, 1, 1, 
    0, 0, 1, 1, 1, 0, 0, 1, 0, 0, 1, 1, 1, 1, 1, 1, 0, 1, 1, 
    1, 1, 1, 1, 1, 1, 1, 1, 1, 1, 1, 1, 1, 1, 1, 1, 1, 1, 1, 
    1, 0, 1, 1, 1, 1, 1, 1, 1, 1, 1, 1, 0, 0, 1, 1, 1, 0, 0, 
    1, 1, 1, 1, 1, 1, 1, 1, 0, 0, 1, 1, 1, 1, 1, 1, 1, 0, 0, 
    1, 0, 1, 1, 1, 1, 0, 1, 1, 1, 1, 0, 0, 0, 1, 1, 1, 0, 1, 
    1, 1, 1, 1, 0, 1, 1, 1, 1, 1, 1, 1, 1, 1, 1, 1, 1, 1, 1, 
    1, 1, 1, 1, 1, 0, 0, 0, 0, 0, 0, 0, 0, 0, 0, 0, 0, 0, 0, 
    0, 0, 0, 0, 0, 0, 0, 1, 1, 0, 0, 0, 0, 0, 0, 0, 0, 1, 0, 
    0, 1, 0, 0, 0, 1, 0, 0, 0, 0, 0, 0, 0, 0, 0, 0, 0, 0, 0, 
    0, 0, 0, 0, 0, 1, 1, 0, 0, 0, 0, 0, 1, 0, 0, 0, 0, 0, 0, 
    0, 1, 0, 0, 0, 0, 0, 0, 0, 0, 0, 0, 0, 0, 0, 0, 0, 0, 0, 
    0, 0, 0, 0, 0, 0, 0, 0, 0, 0, 0, 0, 0, 0, 0, 0, 0, 0, 0, 
    0, 0, 0, 0, 0, 0, 0, 0, 0, 0, 0, 0, 0, 0, 0, 0, 0, 0, 0, 
    0, 0, 0, 0, 0, 0, 0, 0, 0, 0, 0, 0, 0, 1, 0, 0, 0, 0, 0, 
    0, 0, 0, 0, 0, 0, 0, 0, 0, 0, 0, 0, 0, 0, 0, 0, 0, 0, 1, 
    0, 1, 1, 0, 0, 0, 0, 0, 0, 1, 0, 0, 0, 0, 0, 0, 0, 0, 0, 
    0, 0, 0, 0, 0, 0, 0, 0, 0, 0, 0, 0, 0, 1, 0, 0, 0, 0, 0, 
    0, 0, 0, 0, 0, 1, 1, 0, 0, 0, 1, 1, 0, 0, 0, 0, 0, 0, 0, 
    0, 1, 1, 0, 0, 0, 0, 0, 0, 0, 0, 1, 0, 1, 0, 0, 0, 0, 1, 
    0, 0, 0, 0, 1, 1, 1, 0, 0, 0, 1, 0, 0, 0, 0, 0, 1, 0, 0, 
    0, 0, 0, 0, 0, 0, 0, 0, 0, 0, 0, 0, 0, 0, 0, 0, 0, 0, 0, 
    0, 0, 0, 0, 0, 0, 0, 0, 0, 0, 0, 0, 0, 0, 0, 0, 0, 0, 0, 
    0, 0, 0, 0, 0, 0, 0, 0, 0, 0, 0, 0, 1, 0, 0, 0, 0, 0, 0, 
    0, 0, 0, 0, 0, 0, 1, 0, 0, 0, 0, 0, 0, 0, 0, 0, 0, 0, 0, 
    0, 0, 0, 0, 0, 0, 0, 0, 0, 0, 0, 0, 0, 0, 1, 0, 0, 0, 0, 
    0, 0, 0, 0, 0, 0, 0, 0, 0, 0, 0, 0, 0, 0, 0, 0, 0, 0, 0, 
    0, 0, 0, 0, 0, 0, 0, 0, 0, 0, 0, 0, 0, 0, 0, 0, 0, 0, 0, 
    0, 0, 0, 0, 0, 0, 0, 0, 0, 0, 0, 0, 0, 0, 0, 0, 0, 0, 0, 
    0, 0, 0, 0, 0, 0, 0, 0, 0, 0, 1, 0, 0, 0, 0, 0, 0, 0, 0, 
    0, 0, 0, 0, 0, 0, 1, 0, 0, 0, 1, 0, 0, 0, 0, 0, 0, 0, 0, 
    0, 0, 0, 0, 0, 0, 0, 0, 0, 0, 0, 0, 0, 0, 0, 0, 0, 0, 0, 
    0, 0, 0, 0, 0, 0, 0, 0, 0, 0, 0, 0, 0, 0, 0, 0, 0, 0, 0, 
    0, 0, 0, 0, 0, 0, 0, 0, 0, 0, 0, 0, 0, 0, 0, 0, 0, 0, 0, 
    0, 0, 0, 1, 0, 0, 0, 0, 0, 0, 0, 0, 0, 0, 0, 0, 0, 0, 0, 
    0, 0, 0, 0, 0, 0, 0, 0, 0, 0, 0, 0, 0, 0, 0, 0, 0, 0, 0, 
    0, 0, 0, 0, 0, 0, 0, 0, 0, 0, 0, 0, 0, 0, 0, 0, 0, 0, 0, 
    0, 0, 0, 0, 0, 0, 0, 0, 0, 0, 0, 0, 0, 0, 0, 0, 0, 0, 0, 
    0, 0, 0, 0, 1, 0, 0, 0, 0, 0, 0, 1, 0, 0, 0, 0, 1, 1, 0, 
    0, 0, 0, 0, 0, 0, 0, 0, 0, 0, 0, 0, 0, 0, 0, 0, 0, 0, 0, 
    0, 0, 0, 0, 0, 0, 0, 0, 0, 0, 0, 0, 0, 0, 0, 0, 0, 0, 0, 
    0, 0, 0, 0, 0, 0, 0, 0, 0, 0, 0, 0, 0, 0, 0, 0, 0, 0, 0, 
    0, 0, 0, 0, 0, 0, 0, 0, 0, 0, 0, 0, 0, 0, 0, 0, 0, 0, 0, 
    0, 0, 0, 0, 0, 0, 0, 0, 0, 0, 0, 0, 0, 0, 0, 0, 0, 0, 0, 
    0, 0, 0, 0, 1, 1, 0, 0, 0, 0, 0, 0, 0, 0, 0, 0, 0, 1, 0, 
    0, 0, 0, 0, 0, 0, 0, 0, 0, 0, 0, 0, 0, 0, 0, 0, 0, 0, 0, 
    0, 0, 0, 0, 0, 0, 0, 0, 0, 0, 0, 0, 0, 0, 0, 0, 0, 0, 0, 
    0, 0, 0, 0, 0, 0, 0, 0, 0, 0, 0, 0, 0, 0, 0, 0, 0, 0, 0, 
    0, 0, 0, 0, 0, 0, 0, 0, 0, 0, 0, 0, 0, 0, 0, 0, 0, 0, 0, 
    0, 0, 0, 0, 0, 0, 0, 0, 0, 0, 0, 0, 0, 0, 0, 0, 0, 0, 0, 
    0, 0, 0, 0, 0, 0, 0, 0, 0, 0, 0, 0, 0, 0, 0, 0, 0, 0, 0, 
    0, 0, 0), .Dim = c(278L, 4L))), .Names = c("CLIM", "CAL", 
"ENS", "PERF"))
