# Supplementary material for: On the use of Bayesian decision theory for issuing natural hazard warnings
Source: Proc Math Phys Eng Sci. 2016 Oct;472(2194):20160295. doi: 10.1098/rspa.2016.0295 (PMC5095440; doi:10.1098/rspa.2016.0295)
Supplement: Data and loss function tool [file rspa20160295supp1.zip › Interactive_loss_function/server.R]

# Define server logic for slider examples
shinyServer(function(input, output) {


output$lossPlot <- renderPlot({
	# Compose loss matrix
	gamma_c <- -log(input$ar/100)/log(2)
	gamma_d <- -log(input$br/100)/log(2)
	gamma_l <- -log(input$cr/100)/log(2)
	cl <- input$CL
	l <- 100
	cost <- l*(cl/100)
	loss <- lossmat(I=4,J=4,L=l,C=cl,gamma_c,gamma_d,gamma_l)
	dbayes <- loss$dbayes
	Prot <- loss$Prot
	Dam <- loss$Dam
	losses <- loss$losses
	loss <- loss$loss
	lv=as.vector(loss)
#	nicecolours=matrix(gray(1-0.5*(lv-min(lv))/(max(lv)-min(lv))),ncol=ncol(loss))
#	nicecoloursProt=matrix(gray(1-0.5*(as.vector(Prot)-min(lv))/(max(lv)-min(lv))),ncol=ncol(loss))
#	nicecoloursDam=matrix(gray(1-0.5*(as.vector(Dam)-min(lv))/(max(lv)-min(lv))),ncol=ncol(loss))
	rownames(loss) <- rownames(Prot) <- rownames(Dam) <- c("x=1","x=2","x=3","x=4")
	colnames(loss)<- colnames(Prot) <- colnames(Dam) <- c("green","yellow","amber","red")
	# Plot the loss matrix
	par(mfrow=c(3,2))
	plot_table(t(Prot), Max=l,Min=0, "white",main="Protection loss", text.cex=1.4)
	plot_table(t(Dam), Max=l,Min=0, "white",main="Damage loss", text.cex=1.4)
	plot_table(t(loss), Max=l,Min=0, "white",main="Overall loss", text.cex=1.4)
	####  plot the warning rule
	barplot(rep(1,8),col=c("green","yellow","orange","red")[dbayes],main="Warning rule",xlab="forecast modal label y",names.arg=as.character(1:8),yaxt="n")
	### Plot cumulative losses
	cols <- c("blue","black","red","black")
	Lty <- c(1,1,1,2)
	plot(cumsum(losses[["CLIM"]]),type="l",col=cols[1],ylab="cumulative sum of losses",xlab="time (MM/YY)",main="Cumulative losses over prediction winter",xaxt="n",lty=Lty[1])
	axis(1,at=index,labels=c("10/13","11/13","12/13","01/14","02/14","03/14") )
	lines(cumsum(losses[["ENS"]]),col=cols[2],lty=Lty[2])
	lines(cumsum(losses[["CAL"]]),col=cols[3],lty=Lty[3])
	lines(cumsum(losses[["PERF"]]),col=cols[4],lty=Lty[4])  
	legend("topleft",legend=names(probs)[c(1,3,2,4)],col=cols,lty=Lty)
	### Plot parameter values
	plot_params(gamma_c,gamma_d,gamma_l,cost,l)

},,height=750,width=700)

observeEvent(input$do, {

stopApp()
  })
	})
