# Supplementary material for: On the use of Bayesian decision theory for issuing natural hazard warnings
Source: Proc Math Phys Eng Sci. 2016 Oct;472(2194):20160295. doi: 10.1098/rspa.2016.0295 (PMC5095440; doi:10.1098/rspa.2016.0295)
Supplement: Data and loss function tool [file rspa20160295supp1.zip › Interactive_loss_function/ui.R]

# Define UI for slider demo application
shinyUI(fluidPage(

  #  Application title
  titlePanel("Warning decision theory demonstration"),

  # Sidebar with sliders that demonstrate various available
  # options
  sidebarLayout(
   
        
        sidebarPanel(
      
      
            helpText("Welcome to this interactive loss function elicitation tool for warning systems developed by Theo Economou and David Stephenson at the University of Exeter"),
           
            br(),
     br(),
      br(),
       br(),
        br(),
        
        
         # Simple integer interval
      sliderInput("CL", "Ratio of maximum cost to maximum loss",
                  min=0, max=100, value=25),
   
     # Simple integer interval
      sliderInput("ar", "Scaled gamma_c",
                  min=0, max=100, value=30),
                  
                                 # Simple integer interval
      sliderInput("cr", "Scaled gamma_l",
                  min=0, max=100, value=66),
                  
                              # Simple integer interval
      sliderInput("br", "Scaled gamma_d",
                  min=0, max=100, value=80),
                   
  
   br(),
     br(),
      br(),
       br(),
        br()
        
        
         ),
    
    
    

    # Show a table summarizing the values entered
    mainPanel(
      plotOutput("lossPlot",  width = "100%")
    ),
    fluid=T
  ),
actionButton("do", "Click here to exit and return to R")
))
